# Supplementary material for: Fyn-Mediated Paxillin Tyrosine 31 Phosphorylation Regulates Migration and Invasion of Breast Cancer Cells
Source: Int J Mol Sci. 2023 Nov 5;24(21):15980. doi: 10.3390/ijms242115980 (PMC10647795; doi:10.3390/ijms242115980)
Supplement: Supplementary file 1 [file ijms-24-15980-s001.zip]

Archive with 1 entries (1 files):
- ijms-2679821-supplementary.pdf
